# Supplementary material for: The experience of patient partners in research: a qualitative systematic review and thematic synthesis
Source: Res Involv Engagem. 2022 Oct 3;8:55. doi: 10.1186/s40900-022-00388-0 (PMC9528123; doi:10.1186/s40900-022-00388-0)
Supplement: Supplementary file 2 — Additional file 2. Search strategy and results” contains the complete search strategy used for each database, as well as the number of results found in each query. [file 40900_2022_388_MOESM2_ESM.xlsx]

## Sheet: MedLine
Informations générales	Moteur de recherche
	EBSCO host
	Base de données
	MedLine with Full Text
	Date de la recherche
	2021-06-28, 15h
	Mots clés dans TI OR AB (sauf MeSH)
Recherche	Équation	Nombre de résultats
S1	"patient partner*" OR "patient engagement*" OR "patient in research" OR "patient involvement" OR "patient participa*" OR "patient and public involvement*" OR "patient representativ*" OR "patient research partner*" OR "patient researcher*" OR "patient co-research*"	10032
S2	research OR study OR studies	11082167
S3	experience* OR perspective* OR view*	1867294
S4	qualitative OR "focus group*" OR "field work" OR fieldwork OR interview*	567155
S5	S1 AND S2 AND S3 AND S4	1489
S6	(patient* N3 (partner* OR engage* OR involve* OR participa* OR representativ*)) N5 (research OR study OR studies)	23998
S7	"patient researcher*" OR "patient* in research" OR "patient research partner" OR "patient co-researcher*"	246
S8	S6 OR S7	24139
S9	S3 AND S4 AND S8	1292
S10	S5 OR S9	2376
S11	(MH "Citizen Science") OR ((MH "Patients") AND (MH "Research personnel"))	369
S12	S3 AND S4 AND S11	8
S13	MH "Patient satisfaction"	84788
S14	S1 AND S2 AND S4 AND S13	174
S15	S4 AND S8 AND S13	184
S16	S10 OR S12 OR S14 OR S15	2499

## Sheet: Academic Search Complete
Informations générales	Moteur de recherche
	EBSCO host
	Base de données
	Academic Search Complete
	Date de la recherche
	2021-06-28, 15h
	Mots clés dans TI OR AB (sauf MeSH)
Recherche	Équation	Nombre de résultats
S1	"patient partner*" OR "patient engagement*" OR "patient in research" OR "patient involvement" OR "patient participa*" OR "patient and public involvement*" OR "patient representativ*" OR "patient research partner*" OR "patient researcher*" OR "patient co-research*"	7187
S2	research OR study OR studies	10055172
S3	experience* OR perspective* OR view*	2502389
S4	qualitative OR "focus group*" OR "field work" OR fieldwork OR interview*	762784
S5	S1 AND S2 AND S3 AND S4	1007
S6	(patient* N3 (partner* OR engage* OR involve* OR participa* OR representativ*)) N5 (research OR study OR studies)	16984
S7	"patient researcher*" OR "patient* in research" OR "patient research partner" OR "patient co-researcher*"	3381
S8	S6 OR S7	20113
S9	S3 AND S4 AND S8	1115
S10	S5 OR S9	1762
S11	(MH "Citizen Science") OR ((MH "Patients") AND (MH "Research personnel"))	2384
S12	S3 AND S4 AND S11	84
S13	MH "Patient satisfaction"	24501
S14	S1 AND S2 AND S4 AND S13	74
S15	S4 AND S8 AND S13	98
S16	S10 OR S12 OR S14 OR S15	1887

## Sheet: AgeLine
Informations générales	Moteur de recherche
	EBSCO host
	Base de données
	AgeLine
	Date de la recherche
	2021-06-28, 15h
	Mots clés dans TI OR AB (sauf MeSH)
Recherche	Équation	Nombre de résultats
S1	"patient partner*" OR "patient engagement*" OR "patient in research" OR "patient involvement" OR "patient participa*" OR "patient and public involvement*" OR "patient representativ*" OR "patient research partner*" OR "patient researcher*" OR "patient co-research*"	179
S2	research OR study OR studies	82488
S3	experience* OR perspective* OR view*	37842
S4	qualitative OR "focus group*" OR "field work" OR fieldwork OR interview*	25827
S5	S1 AND S2 AND S3 AND S4	15
S6	(patient* N3 (partner* OR engage* OR involve* OR participa* OR representativ*)) N5 (research OR study OR studies)	327
S7	"patient researcher*" OR "patient* in research" OR "patient research partner" OR "patient co-researcher*"	78
S8	S6 OR S7	401
S9	S3 AND S4 AND S8	42
S10	S5 OR S9	50

## Sheet: CINAHL Plus with Full Text
Informations générales	Moteur de recherche
	EBSCO host
	Base de données
	CINAHL Plus with Full Text
	Date de la recherche
	2021-06-28, 15h
	Mots clés dans TI OR AB (sauf MeSH)
Recherche	Équation	Nombre de résultats
S1	"patient partner*" OR "patient engagement*" OR "patient in research" OR "patient involvement" OR "patient participa*" OR "patient and public involvement*" OR "patient representativ*" OR "patient research partner*" OR "patient researcher*" OR "patient co-research*"	7718
S2	research OR study OR studies	2427795
S3	experience* OR perspective* OR view*	663336
S4	qualitative OR "focus group*" OR "field work" OR fieldwork OR interview*	310076
S5	S1 AND S2 AND S3 AND S4	1087
S6	(patient* N3 (partner* OR engage* OR involve* OR participa* OR representativ*)) N5 (research OR study OR studies)	11152
S7	"patient researcher*" OR "patient* in research" OR "patient research partner" OR "patient co-researcher*"	2870
S8	S6 OR S7	13786
S9	S3 AND S4 AND S8	1206
S10	S5 OR S9	1913
S11	(MM "Consumer Participation") OR ((MH "Research Personnel") AND (MH "Patients))	12327
S12	S3 AND S4 AND S11	1363
S13	(MH "Patient Satisfaction")	57682
S14	S1 AND S2 AND S4 AND S13	138
S15	S4 AND S8 AND S13	141
S16	S10 OR S12 OR S14 OR S15	3059

## Sheet: APA PsycArticles
Informations générales	Moteur de recherche
	EBSCO host
	Base de données
	APA PsycArticles
	Date de la recherche
	2021-06-28, 15h
	Mots clés dans TI OR AB (sauf MeSH)
Recherche	Équation	Nombre de résultats
S1	"patient partner*" OR "patient engagement*" OR "patient in research" OR "patient involvement" OR "patient participa*" OR "patient and public involvement*" OR "patient representativ*" OR "patient research partner*" OR "patient researcher*" OR "patient co-research*"	105
S2	research OR study OR studies	110235
S3	experience* OR perspective* OR view*	47374
S4	qualitative OR "focus group*" OR "field work" OR fieldwork OR interview*	12067
S5	S1 AND S2 AND S3 AND S4	7
S6	(patient* N3 (partner* OR engage* OR involve* OR participa* OR representativ*)) N5 (research OR study OR studies)	80
S7	"patient researcher*" OR "patient* in research" OR "patient research partner" OR "patient co-researcher*"	66
S8	S6 OR S7	145
S9	S3 AND S4 AND S8	8
S10	S5 OR S9	11

## Sheet: APA PsycExtra
Informations générales	Moteur de recherche
	EBSCO host
	Base de données
	APA PsycExtra
	Date de la recherche
	2021-06-28, 15h
	Mots clés dans TI OR AB (sauf MeSH)
Recherche	Équation	Nombre de résultats
S1	"patient partner*" OR "patient engagement*" OR "patient in research" OR "patient involvement" OR "patient participa*" OR "patient and public involvement*" OR "patient representativ*" OR "patient research partner*" OR "patient researcher*" OR "patient co-research*"	141
S2	research OR study OR studies	148284
S3	experience* OR perspective* OR view*	50490
S4	qualitative OR "focus group*" OR "field work" OR fieldwork OR interview*	14383
S5	S1 AND S2 AND S3 AND S4	2
S6	(patient* N3 (partner* OR engage* OR involve* OR participa* OR representativ*)) N5 (research OR study OR studies)	90
S7	"patient researcher*" OR "patient* in research" OR "patient research partner" OR "patient co-researcher*"	140
S8	S6 OR S7	220
S9	S3 AND S4 AND S8	5
S10	S5 OR S9	5

## Sheet: APA PsycInfo
Informations générales	Moteur de recherche
	EBSCO host
	Base de données
	APA PsycInfo
	Date de la recherche
	2021-06-28, 15h
	Mots clés dans TI OR AB (sauf MeSH)
Recherche	Équation	Nombre de résultats
S1	"patient partner*" OR "patient engagement*" OR "patient in research" OR "patient involvement" OR "patient participa*" OR "patient and public involvement*" OR "patient representativ*" OR "patient research partner*" OR "patient researcher*" OR "patient co-research*"	3697
S2	research OR study OR studies	2617607
S3	experience* OR perspective* OR view*	1104264
S4	qualitative OR "focus group*" OR "field work" OR fieldwork OR interview*	454057
S5	S1 AND S2 AND S3 AND S4	605
S6	(patient* N3 (partner* OR engage* OR involve* OR participa* OR representativ*)) N5 (research OR study OR studies)	5014
S7	"patient researcher*" OR "patient* in research" OR "patient research partner" OR "patient co-researcher*"	1561
S8	S6 OR S7	6440
S9	S3 AND S4 AND S8	758
S10	S5 OR S9	1113

## Sheet: PsychologyBehavioralSciencesCo 
Informations générales	Moteur de recherche
	EBSCO host
	Base de données
	Psychology and Behavioral Sciences Collection
	Date de la recherche
	2021-06-28, 15h
	Mots clés dans TI OR AB (sauf MeSH)
Recherche	Équation	Nombre de résultats
S1	"patient partner*" OR "patient engagement*" OR "patient in research" OR "patient involvement" OR "patient participa*" OR "patient and public involvement*" OR "patient representativ*" OR "patient research partner*" OR "patient researcher*" OR "patient co-research*"	588
S2	research OR study OR studies	551824
S3	experience* OR perspective* OR view*	178494
S4	qualitative OR "focus group*" OR "field work" OR fieldwork OR interview*	73273
S5	S1 AND S2 AND S3 AND S4	96
S6	(patient* N3 (partner* OR engage* OR involve* OR participa* OR representativ*)) N5 (research OR study OR studies)	1220
S7	"patient researcher*" OR "patient* in research" OR "patient research partner" OR "patient co-researcher*"	298
S8	S6 OR S7	1502
S9	S3 AND S4 AND S8	138
S10	S5 OR S9	197
S11	DE "patient satisfaction"	1708
S12	S1 AND S2 AND S4 AND S11	5
S13	S4 AND S8 AND S11	10
S14	S10 OR S12 OR S13	202

## Sheet: Social Works Abstracts
Informations générales	Moteur de recherche
	EBSCO host
	Base de données
	Social Works Abstracts
	Date de la recherche
	2021-06-28, 15h
	Mots clés dans TI OR AB (sauf MeSH)
Recherche	Équation	Nombre de résultats
S1	"patient partner*" OR "patient engagement*" OR "patient in research" OR "patient involvement" OR "patient participa*" OR "patient and public involvement*" OR "patient representativ*" OR "patient research partner*" OR "patient researcher*" OR "patient co-research*"	24
S2	research OR study OR studies	40309
S3	experience* OR perspective* OR view*	20228
S4	qualitative OR "focus group*" OR "field work" OR fieldwork OR interview*	9917
S5	S1 AND S2 AND S3 AND S4	2
S6	(patient* N3 (partner* OR engage* OR involve* OR participa* OR representativ*)) N5 (research OR study OR studies)	22
S7	"patient researcher*" OR "patient* in research" OR "patient research partner" OR "patient co-researcher*"	13
S8	S6 OR S7	35
S9	S3 AND S4 AND S8	5
S10	S5 OR S9	5

## Sheet: SocINDEX
Informations générales	Moteur de recherche
	EBSCO host
	Base de données
	SocINDEX
	Date de la recherche
	2021-06-28, 15h
	Mots clés dans TI OR AB (sauf MeSH)
Recherche	Équation	Nombre de résultats
S1	"patient partner*" OR "patient engagement*" OR "patient in research" OR "patient involvement" OR "patient participa*" OR "patient and public involvement*" OR "patient representativ*" OR "patient research partner*" OR "patient researcher*" OR "patient co-research*"	653
S2	research OR study OR studies	839042
S3	experience* OR perspective* OR view*	442308
S4	qualitative OR "focus group*" OR "field work" OR fieldwork OR interview*	168330
S5	S1 AND S2 AND S3 AND S4	63
S6	(patient* N3 (partner* OR engage* OR involve* OR participa* OR representativ*)) N5 (research OR study OR studies)	523
S7	"patient researcher*" OR "patient* in research" OR "patient research partner" OR "patient co-researcher*"	312
S8	S6 OR S7	813
S9	S3 AND S4 AND S8	90
S10	S5 OR S9	119
S11	DE "patient satisfaction"	1052
S12	S1 AND S2 AND S4 AND S11	3
S13	S4 AND S8 AND S11	2
S14	S10 OR S12 OR S13	120

[truncated: 2 more sheets: Scopus , Total]
