# Supplementary material for: The experience of patient partners in research: a qualitative systematic review and thematic synthesis
Source: Res Involv Engagem. 2022 Oct 3;8:55. doi: 10.1186/s40900-022-00388-0 (PMC9528123; doi:10.1186/s40900-022-00388-0)
Supplement: Supplementary file 3 — Additional file 3. Quality assessment results” contains the complete results of the CASP qualitative checklist evaluation. [file 40900_2022_388_MOESM3_ESM.xlsx]

## Sheet: CASP
Critical appraisal using CASP Qualitative Studies Checklist
Main author		Ashcroft	Awenat	Bayliss	Beighton	Bench	Bhati	Bindels	Black	Carlsson	Charron	Coupland	Damon	Di Lorito	Froggatt	Garfield	Giebel	Hamilton	Harding	Harrison	Hemphill	Hovén	Howe	Hutchinson	Kim	Leese	Mann	Marks	Matheson	McGregor	Musson	Palmer	Reynolds	Saunders	Schilling	Sieck	Stuhlfauth	Thompson	Tsang	Vanderlee	Warner	Young
Section A: Are the results valid?	1. Was there a clear statement of the aims of the research?	Yes	Yes	Yes	Yes	Yes	Yes	Yes	Yes	Yes	Yes	Yes	Yes	Yes	Yes	Yes	Yes	Yes	Yes	Yes	Yes	Yes	Yes	Yes	Yes	Yes	Yes	Yes	Yes	Yes	Yes	Yes	Yes	Yes	Yes	Yes	Yes	Yes	Yes	Yes	Yes	Yes
	2. Is qualitative methodology appropriate?	Yes	Yes	Yes	Yes	Yes	Yes	Yes	Yes	Yes	Yes	Yes	Yes	Yes	Yes	Yes	Yes	Yes	Yes	Yes	Yes	Yes	Yes	Yes	Yes	Yes	Yes	Yes	Yes	Yes	Yes	Yes	Yes	Yes	Yes	Yes	Yes	Yes	Yes	Yes	Yes	Yes
	3. Was the research design appropriate to address the aims of the research?	Yes	Yes	Yes	Yes	Yes	Yes	Yes	Yes	Yes	Yes	Yes	Yes	Yes	Yes	Yes	Yes	Yes	Yes	Yes	Yes	Yes	Yes	No	Yes	Yes	Yes	Yes	Yes	Yes	Yes	No	Yes	Yes	Yes	Yes	Yes	Yes	Yes	Yes	Yes	Yes
	4. Was the recruitment strategy appropriate to the aims of the research?	Yes	Yes	Yes	Yes	Yes	Yes	Yes	Yes	Yes	Yes	Yes	Yes	Yes	Yes	Yes	Yes	Yes	Yes	Yes	Yes	Yes	Yes	Yes	Yes	Yes	Yes	Yes	Yes	Yes	Yes	Yes	Yes	Yes	Yes	Yes	Yes	Yes	Yes	Yes	Yes	Yes
	5. Was the data collected in a way that addressed the research issue?	Yes	Yes	Yes	Yes	Yes	Yes	Yes	Yes	Yes	Yes	Yes	Yes	Yes	Yes	Yes	Yes	Yes	Yes	Yes	Yes	Yes	Yes	No	Yes	Yes	Yes	Yes	Yes	Yes	Yes	No	Yes	Yes	Yes	Yes	Yes	Yes	Yes	Yes	Yes	Yes
	6. Has the relationship between researcher and participants been adequately considered?	Yes	Yes	Yes	Yes	No	No	Yes	Yes	Yes	No	Yes	No	Yes	No	No	No	Yes	Yes	Yes	Yes	Yes	Yes	No	No	Yes	Yes	Yes	Yes	No	Yes	No	Yes	Yes	Yes	No	Yes	Yes	No	No	Yes	Yes
Section B: What are the results?	7. Have ethical issues been taken into consideration?	No	Yes	No	Yes	Yes	Yes	Yes	Yes	Yes	Yes	Yes	Yes	Yes	Yes	Yes	No	Yes	No	Yes	Yes	Yes	Yes	Yes	No	Yes	Yes	Yes	Yes	Yes	Yes	Yes	Yes	Yes	Yes	No	Yes	Yes	Yes	Yes	Yes	Yes
	8. Was the data analysis sufficiently rigorous?	No	Yes	Yes	Yes	Yes	No	Yes	Yes	Yes	No	No	Yes	Yes	Yes	Yes	Yes	Yes	Yes	Yes	Yes	Yes	No	No	Yes	Yes	Yes	Yes	Yes	No	Yes	No	Yes	Yes	Yes	No	Yes	Yes	No	Yes	Yes	Yes
	9. Is there a clear statement of findings?	Yes	Yes	Yes	Yes	Yes	Yes	Yes	Yes	Yes	No	Yes	Yes	Yes	Yes	Yes	Yes	Yes	Yes	Yes	Yes	Yes	Yes	No	Yes	Yes	Yes	Yes	Yes	Yes	Yes	No	Yes	Yes	Yes	Yes	Yes	Yes	No	Yes	Yes	Yes
Section C: Will the results help locally?	10. How valuable is the research?	Yes	Yes	Yes	Yes	Yes	Yes	Yes	Yes	Yes	Yes	Yes	Yes	Yes	Yes	Yes	Yes	Yes	Yes	Yes	Yes	Yes	Yes	Yes	Yes	Yes	Yes	Yes	Yes	Yes	Yes	Yes	Yes	Yes	Yes	Yes	Yes	Yes	Yes	Yes	Yes	Yes
Total	Number of "Yes"	8	10	9	10	9	8	10	10	10	7	9	9	10	9	9	8	10	9	10	10	10	9	5	8	10	10	10	10	8	10	5	10	10	10	7	10	10	7	9	10	10	0	0	0	0	0	0	0
	Number of "No"	2	0	1	0	1	2	0	0	0	3	1	1	0	1	1	2	0	1	0	0	0	1	5	2	0	0	0	0	2	0	5	0	0	0	3	0	0	3	1	0	0	0	0	0	0	0	0	0
		>= 8	< 8
		36	5
[truncated: 2 more columns]

## Sheet: Feuil1
Critical appraisal using GRIPP2 long form reporting checklist
Main author
Section 1: Abstract	1. Aims
